# Supplementary material for: The Apple Watch spO2 sensor and outliers in healthy users
Source: NPJ Digit Med. 2023 Apr 8;6:63. doi: 10.1038/s41746-023-00814-x (PMC10082785; doi:10.1038/s41746-023-00814-x)
Supplement: Supplementary file 3 — Supp Data [file 41746_2023_814_MOESM3_ESM.csv]

Patient	Age	Arm circumference at measurement site	Fitzpatrick Type	History of Lung Disease	Irregularities on Wrist	Measurement Order	Watch Blue - failed attempts	Watch Blue - spO2 [%]	Watch Black - failed attemps	Watch Black - spO2 [%]	Pulse Oximeter A - spO2 [%]	Pulse Oximeter B - spO2 [%]	Watches - Difference	Oximeter - Difference	Hear Rate [bpm]	Nail Irregularities
1	32	16	2	none	none	Pulsoxy B, Watch Black, Pulsoxy A, Watch Blue	2	99	0	98	98	100	1	2	63
2	27	19	2	none	none	Watch Black, Pulsoxy A, Watch Blue, Pulsoxy B	0	97	2	98	98	97	1	1	63
3	22	16.5	2	History of Pneumonia	none	Watch Blue, Pulsoxy B, Pulsoxy A, Watch Black	0	97	2	96	99	100	1	1	41
4	26	14	2	none	none	Pulsoxy A, Watch Black, Watch Blue, Pulsoxy B	1	99	3	-	100	99		1	65	Nailpolish pink
5	63	16	2	none	none	Watch Blue, Pulsoxy B, Pulsoxy A, Watch Black	0	99	1	98	99	96	1	3	67
6	36	20.5	2	none	none	Pulsoxy A, Watch Blue, Watch Black, Pulsoxy B	0	98	0	98	97	98	0	1	82
7	31	18	3	none	none	Pulsoxy A, Watch Blue, Pulsoxy B, Watch Black	1	97	0	96	98	98	1	0	77
8	40	15	1	none	none	Pulsoxy B, Watch Blue, Watch Black, Pulsoxy A	0	93	0	97	99	98	4	1	66
9	48	14.5	2	none	none	Watch Black, Watch Blue Pulsoxy A, Pulsoxy B	1	94	1	97	97	100	3	3	66
10	44	18	2	none	none	Pulsoxy A, Pulsoxy B, Watch Black, Watch Blue	1	94	1	98	98	97	4	1	61	Nailpolish red
11	42	15	2	none	none	Watch Black, Pulsoxy A, Watch Blue, Pulsoxy B	0	99	1	98	100	99	1	1	62
12	23	15	4	none	none	Pulsoxy B, Watch Blue, Pulsoxy A, Watch Black	1	97	2	96	100	100	1	0	55
13	43	15.5	2	none	none	Pulsoxy B, Watch Blue, Pulsoxy A, Watch Black	0	98	1	100	98	97	2	1	76
14	47	19	2	none	none	Watch Blue, Pulsoxy A, Watch Black, Pulsoxy B	1	97	0	94	98	96	3	2	85
15	37	16	2	none	none	Pulsoxy A, Pulsoxy B, Watch Black, Watch Blue	0	98	1	100	100	98	2	2	64
16	26	16	2	none	none	Watch Black, Pulsoxy B, Watch Blue, Pulsoxy A	1	97	0	99	94	96	2	2	64
17	21	18	1	none	none	Pulsoxy B, Watch Blue, Watch Black, Pulsoxy A	0	96	0	95	98	98	1	0	66
18	19	16	1	none	none	Pulsoxy A, Watch Blue, Watch Black, Pulsoxy B	0	96	1	99	100	97	3	3	96
19	49	15.5	3	none	none	Watch Blue, Pulsoxy B, Watch Black, Pulsoxy A	0	99	1	98	100	96	1	4	63
20	23	17.5	3	History of Asthma	none	Pulsoxy A, Watch Blue, Watch Black, Pulsoxy B	1	100	1	94	98	96	6	2	88
21	27	16.5	4	none	none	Watch Blue, Pulsoxy B, Watch Black, Pulsoxy A	0	92	2	96	99	97	4	2	63
22	28	15	4	none	none	Watch Black, Pulsoxy B, Pulsoxy A, Watch Blue	0	100	2	94	97	98	6	1	81	Nailpolish pink
23	32	15.5	3	none	none	Watch Black, Pulsoxy B, Watch Blue, Pulsoxy A	0	95	0	95	99	97	0	2	82	Nailpolish pink
24	44	15	2	none	none	Watch Blue, Pulsoxy A, Watch Black, Pulsoxy B	0	95	0	100	99	100	5	1	50
25	27	14	2	none	none	Pulsoxy B, Watch Black, Pulsoxy A, Watch Blue	0	97	0	99	99	98	2	1	67
26	24	15.5	5	none	none	Watch Black, Pulsoxy B, Pulsoxy A, Watch Blue	0	100	2	96	98	99	4	1	101
27	30	17.5	2	none	none	Watch Black, Pulsoxy A, Pulsoxy B, Watch Blue	0	96	0	100	100	100	4	0	78
28	38	16	4	none	none	Watch Black, Pulsoxy A, Watch Blue, Pulsoxy B	0	97	0	97	98	99	0	1	75
29	28	15.5	2	none	none	Watch Black, Watch Blue, Pulsoxy A, Pulsoxy B	0	95	1	96	99	100	1	1	73
30	37	19.5	2	none	none	Pulsoxy B, Watch Black, Pulsoxy A, Watch Blue	0	94	0	97	97	97	3	0	72
31	53	16	3	none	none	Pulsoxy A, Watch Blue, Watch Black, Pulsoxy B	0	98	0	98	96	97	0	1	60
32	26	16.5	4	none	none	Watch Blue, Watch Black, Pulsoxy A, Pulsoxy B	1	95	0	100	98	99	5	1	65
33	33	17	2	none	none	Pulsoxy A, Watch Black, Watch Blue, Pulsoxy B	0	97	2	96	96	100	1	4	63
34	21	17	3	none	none	Watch Blue, Watch Black, Pulsoxy B, Pulsoxy A	0	93	0	97	97	98	4	1	59
35	22	15.5	3	none	none	Pulsoxy B, Pulsoxy A, Watch Blue, Watch Black	0	96	0	92	99	98	4	1	71
36	51	16.5	2	History of Pneumonia	none	Pulsoxy B, Watch Black, Watch Blue, Pulsoxy A	0	95	0	94	97	99	1	2	60
37	49	18	3	none	none	Watch Blue, Watch Black, Pulsoxy A, Pulsoxy B	0	95	0	98	96	97	3	1	60
38	32	15.5	2	none	none	Watch Blue, Pulsoxy A, Pulsoxy B, Watch Black	0	100	0	98	99	98	2	1	58
